# Supplementary material for: Molecular Epidemiology, Drug-Resistant Variants, and Therapeutic Implications of Hepatitis B Virus and Hepatitis D Virus Prevalence in Nigeria: A National Study
Source: Pathogens. 2025 Jan 20;14(1):101. doi: 10.3390/pathogens14010101 (PMC11768191; doi:10.3390/pathogens14010101)
Supplement: Supplementary file 1 [file pathogens-14-00101-s001.zip]

Archive with 1 entries (1 files):
- pathogens-3417646-supplementary.pdf
